# Supplementary material for: Distinct evolutionary origins and mixed-mode transmissions of methanogenic endosymbionts are revealed in anaerobic ciliated protists
Source: Mar Life Sci Technol. 2025 May 13;7(4):700–16. doi: 10.1007/s42995-025-00295-9 (PMC12662959; doi:10.1007/s42995-025-00295-9)
Supplement: Supplementary file 2 — Supplementary file2 (XLSX 25 KB) [file 42995_2025_295_MOESM2_ESM.xlsx]

## Sheet: Sheet1
Supplementary Table S2 Detailed information of anaerobic ciliates and their endosymbiotic methanogens with order-level classifications in previous investigations.
Order of endosymbiotic methanogens	Genus of endosymbiotic methanogens	Accession number of endosymbiotic methanogens	Species (accession number) of host ciliates	Class of host ciliates	Sampling sites for host ciliates	References on endosymbiotic methanogens	References on 18S rDNA sequences of host ciliates
Methanomicrobiales	Methanocorpusculum	NIZU01000045	Metopus contortus MC (--)	Armophorea	a brackish lake in Poole Park, Dorset, UK	Lind et al., 2018	--
	Methanocorpusculum	--	Plagiopyla ramani (KY563720)	Plagiopylea	Kolleru Lake, India	Nitla et al., 2019	Nitla et al., 2019
	Methanocorpusculum	MF074216	Trimyema finlayi (MF074215)	Plagiopylea	a freshwater pond located at the East Stoke Fen Nature Reserve, Dorset, UK	Lewis et al., 2018	Lewis et al., 2018
	Methanocorpusculum	Z16412	Trimyema finlayi (Z29441)	Plagiopylea	anoxic freshwater sediments, UK	Finlay et al., 1993	Finlay et al., 1993
	Methanoregula	LC466987	Scuticociliatia sp. GW7 (LC466977)	Oligohymenophorea	a large-scale sewage treatment reactor, Okinawa Prefecture, Japan	Takeshita et al., 2019	Takeshita et al., 2019
	Methanoplanus	NR112751	Metopus contortus (--)	Armophorea	sulfide-containing marine sapropelic mud	van Bruggen et al., 1986	--
	--	AJ132654	Brachonella sp. (AJ009664)	Armophorea	freshwater sediments from Plasmolen, the Netherlands	van Hoek et al., 2000	van Hoek et al., 1999
	--	AJ132655	Brachonella sp. (AJ009665)	Armophorea	freshwater sediments from Bruuk, the Netherlands	van Hoek et al., 2000	van Hoek et al., 1999
	--	AJ132648	Caenomorpha-like sp. 1 (AJ009658)	Armophorea	freshwater sediments from Dekkerswald, the Netherlands	van Hoek et al., 2000	van Hoek et al., 1999
	--	AJ132649	Caenomorpha-like sp. 4 (AJ009661)	Armophorea	freshwater sediments from Dekkerswald, the Netherlands	van Hoek et al., 2000	van Hoek et al., 1999
	--	AJ132650	Caenomorpha-like sp.8 (AJ009662)	Armophorea	freshwater sediments from Dekkerswald, the Netherlands	van Hoek et al., 2000	van Hoek et al., 1999
	--	AJ132653	Caenomorpha sp. (AJ009663)	Armophorea	freshwater sediments from Plasmolen, the Netherlands	van Hoek et al., 2000	van Hoek et al., 1999
	--	AJ132652	Caenomorpha sp. 2 (AJ009660)	Armophorea	freshwater sediments from Dekkerswald the Netherlands	van Hoek et al., 2000	van Hoek et al., 1999
	--	AJ132651	Caenomorpha sp. 10 (AJ009659)	Armophorea	freshwater sediments from Dekkerswald the Netherlands	van Hoek et al., 2000	van Hoek et al., 1999
	--	Z13957	Metopus contortus (Z29516)	Armophorea	sea salts, Denmark	Embley et al., 1992a	Hirt et al., 1995
	--	LC062151*	Metopus sp. (LC062508*)	Armophorea	anaerobic granular sludge in a wastewater treatment plant, Japan	Hirakata et al. 2015	Hirakata et al. 2015
	--	Z29437	Plagiopyla nasuta (Z29442)	Plagiopylea	freshwater	Embley et al., 1994	Embley et al., 1994
	Methanocorpusculum	PP438681	Metopus sp. 1 BI27A (PP213520)	Armophorea	Great Salt Pond, Block Island, RI	Schrecengost et al., 2024	Schrecengost et al., 2024
	Methanocorpusculum	PP438713	Metopus sp. 1 FRESH26 (PP213519)	Armophorea	Fresh River, Falmouth, Massachusetts, USA	Schrecengost et al., 2024	Schrecengost et al., 2024
	Methanocorpusculum	PP438673	Metopus sp. 1 FARO3 (PP213521)	Armophorea	Faro, Portugal	Schrecengost et al., 2024	Schrecengost et al., 2024
	Methanocorpusculum	PP438678	Metopus sp. 1 FRESH23 (PP835392)	Armophorea	Fresh River, Falmouth, Massachusetts, USA	Schrecengost et al., 2024	Schrecengost et al., 2024
	Methanocorpusculum	PP438712	Metopus sp. 1 FRESH24 (PP213518)	Armophorea	Fresh River, Falmouth, Massachusetts, USA	Schrecengost et al., 2024	Schrecengost et al., 2024
	Methanocorpusculum	PP438679	Metopus sp. 1 FRESH25 (PP835393)	Armophorea	Fresh River, Falmouth, Massachusetts, USA	Schrecengost et al., 2024	Schrecengost et al., 2024
	Methanocorpusculum	PP438677	Metopus sp. 1 JUD11H (PP213530)	Armophorea	Aguntang Brook, Judith Point Pond, Naragansett, RI, USA	Schrecengost et al., 2024	Schrecengost et al., 2024
	Methanocorpusculum	PP438674	Metopus sp. 1 JUD8 (PP835394)	Armophorea	Aguntang Brook, Judith Point Pond, Naragansett, RI, USA	Schrecengost et al., 2024	Schrecengost et al., 2024
	Methanocorpusculum	PP438708	Metopus sp. 1 M4C (PP213524)	Armophorea	Succotush Rd, Matunuck, RI, USA	Schrecengost et al., 2024	Schrecengost et al., 2024
	Methanocorpusculum	PP438670	Metopus sp. 1 BLAMEL4B (PP835391)	Armophorea	Black Point Trail, Narragansett, Rhode Island, USA	Schrecengost et al., 2024	Schrecengost et al., 2024
	Methanocorpusculum	PP438709	Metopus sp. 1 SALT15A-1 (PP213531)	Armophorea	Salt Pond, Falmouth, Massachusetts, USA	Schrecengost et al., 2024	Schrecengost et al., 2024
	Methanocorpusculum	PP438710	Metopus paraes GOOSE2B (PP213528)	Armophorea	Goose Neck Cove, Newport, RI, USA	Schrecengost et al., 2024	Schrecengost et al., 2024
	Methanocorpusculum	PP438711	Metopus sp. 3 FARO1 (PP213523)	Armophorea	Faro, Portugal	Schrecengost et al., 2024	Schrecengost et al., 2024
	Methanocorpusculum	PP438672	Metopus sp. 2 SALT15A-2 (PP213522)	Armophorea	Salt Pond, Falmouth, Massachusetts, USA	Schrecengost et al., 2024	Schrecengost et al., 2024
	Methanocorpusculum	PP438703	Plagiopyla frontata NAPAT2 (OP186395)	Plagiopylea	Napatree Saltpond, RI, USA	Schrecengost et al., 2024	Li et al., 2023b
	Methanocorpusculum	PP438704	Plagiopyla frontata NAPAT2B (OP186394)	Plagiopylea	Napatree Saltpond, RI, USA	Schrecengost et al., 2024	Li et al., 2023b
	Methanocorpusculum	PP438691	Plagiopyla frontata NARRIV13 (OP186393)	Plagiopylea	Narrow River,North Kingstown, RI, USA	Schrecengost et al., 2024	Li et al., 2023b
	Methanocorpusculum	PP438707	Plagiopyla frontata JUD7 (OP186392)	Plagiopylea	Aguntang Brook, Judith Point Pond, Naragansett, RI, USA	Schrecengost et al., 2024	Li et al., 2023b
	Methanocorpusculum	PP438697	Plagiopyla ovata BI27A (OP186391)	Plagiopylea	Great Salt Pond, Block Island, RI	Schrecengost et al., 2024	Li et al., 2023b
	Methanocorpusculum	PP438699	Plagiopyla ovata BI29B (OP186390)	Plagiopylea	Great Salt Pond, Block Island, RI	Schrecengost et al., 2024	Li et al., 2023b
	Methanocorpusculum	PP438688	Plagiopyla ovata BLAPOT2 (OP186389)	Plagiopylea	Black Point Trail, Narragansett, Rhode Island, USA	Schrecengost et al., 2024	Li et al., 2023b
	Methanocorpusculum	PP438689	Plagiopyla ovata GB33B (OP186388)	Plagiopylea	Greenwich Bay, Warwick, RI	Schrecengost et al., 2024	Li et al., 2023b
	Methanocorpusculum	PP438695	Plagiopyla ovata JUD8 (OP186386)	Plagiopylea	Aguntang Brook, Judith Point Pond, Naragansett, RI, USA	Schrecengost et al., 2024	Li et al., 2023b
	Methanocorpusculum	PP438693	Plagiopyla ovata NINI (OP186384)	Plagiopylea	Ninigret Wildlife Refuge	Schrecengost et al., 2024	Li et al., 2023b
	Methanocorpusculum	PP438675	Plagiopyla ovata SARA1B (OP186383)	Plagiopylea	Sarasota, Florida, USA	Schrecengost et al., 2024	Li et al., 2023b
	Methanocorpusculum	PP438676	Plagiopyla ovata SARA1B3 (OP186382)	Plagiopylea	Sarasota, Florida, USA	Schrecengost et al., 2024	Li et al., 2023b
	Methanocorpusculum	--	Plagiopyla ovata GOOSE1A (OP186387)	Plagiopylea	Goose Neck Cove, Newport, RI, USA	Schrecengost et al., 2024	Li et al., 2023b
	Methanocorpusculum	PP438683	Plagiopyla ovata JUDRED (OP186385)	Plagiopylea	Aguntang Brook, Judith Point Pond, Naragansett, RI, USA	Schrecengost et al., 2024	Li et al., 2023b
	Methanocorpusculum	PP438671	Plagiopyla sp. 1 FRESH26 (PP213547)	Plagiopylea	Fresh River, Falmouth, Massachusetts, USA	Schrecengost et al., 2024	Schrecengost et al., 2024
	Methanocorpusculum	PP438682	Plagiopyla sp. 1 JUDREDH (PP213532)	Plagiopylea	Point Judith Pond, Narragansett, Rhode Island, USA	Schrecengost et al., 2024	Schrecengost et al., 2024
	Methanocorpusculum	PP438701	Plagiopyla sp. 1 NAPA5A (PP213540)	Plagiopylea	Napatree Saltpond, RI, USA	Schrecengost et al., 2024	Schrecengost et al., 2024
	Methanocorpusculum	PP438692	Plagiopyla sp. 1 NINI2 (PP213548)	Plagiopylea	Ninigret Wildlife Refuge	Schrecengost et al., 2024	Schrecengost et al., 2024
	Methanocorpusculum	PP438698	Plagiopyla sp. 1 BI29A (PP213544)	Plagiopylea	Great Salt Pond, Block Island, RI	Schrecengost et al., 2024	Schrecengost et al., 2024
	Methanocorpusculum	PP438685	Plagiopyla sp. 2 OCE1XA (PP213534)	Plagiopylea	Salalah, Oman	Schrecengost et al., 2024	Schrecengost et al., 2024
	Methanocorpusculum	PP438686	Plagiopyla sp. 2 OCE1XB (PP213535)	Plagiopylea	Salalah, Oman	Schrecengost et al., 2024	Schrecengost et al., 2024
	Methanocorpusculum	PP438687	Plagiopyla sp. 2 OCE2XB (PP213536)	Plagiopylea	Salalah, Oman	Schrecengost et al., 2024	Schrecengost et al., 2024
	Methanocorpusculum	PP438700	Plagiopyla sp. 2 BLAPOT (PP213545)	Plagiopylea	Black Point Trail, Narragansett, Rhode Island, USA	Schrecengost et al., 2024	Schrecengost et al., 2024
	Methanocorpusculum	PP438694	Plagiopyla sp. 3 MEX5B (PP213537)	Plagiopylea	Caye Caulker Island, Belize	Schrecengost et al., 2024	Schrecengost et al., 2024
	Methanocorpusculum	PP438690	Plagiopyla sp. 4 FRESH25B (PP213546)	Plagiopylea	Fresh River, Falmouth, Massachusetts, USA	Schrecengost et al., 2024	Schrecengost et al., 2024
	Methanocorpusculum	PP438696	Plagiopyla sp. 4 GOOSE5 (PP213541)	Plagiopylea	Goose Neck Cove, Newport, RI, USA	Schrecengost et al., 2024	Schrecengost et al., 2024
	Methanocorpusculum	PP438684	Plagiopyla sp. 4 NARRIVSED (PP213533)	Plagiopylea	Narrow River,North Kingstown, RI, USA	Schrecengost et al., 2024	Schrecengost et al., 2024
	Methanocorpusculum	PP438702	Plagiopyla sp. F1B (PP213542)	Plagiopylea	Sri Lanka	Schrecengost et al., 2024	Schrecengost et al., 2024
	Methanocorpusculum	PP438705	Plagiopyla sp. OYST (PP213539)	Plagiopylea	Oyster Pond, Falmouth, Massachusetts, USA	Schrecengost et al., 2024	Schrecengost et al., 2024
	Methanocorpusculum	PP438706	Plagiopyla sp. OYSTR (PP213538)	Plagiopylea	Oyster Pond, Falmouth, Massachusetts, USA	Schrecengost et al., 2024	Schrecengost et al., 2024
	Methanolacinia	PP438680	Plagiopyla sp. 3 F1A (PP835390)	Plagiopylea	Sri Lanka	Schrecengost et al., 2024	Schrecengost et al., 2024
	Methanocorpusculum	PP250275	Metopidae sp. 1 BI27A (PP274950)	Armophorea	Brackish to marine sediment, Great Salt Pond, Block Island, Rhode Island, USA	Méndez-Sánchez et al., 2024	Méndez-Sánchez et al., 2024
	Methanocorpusculum	PP250276	Metopidae sp. 1 BLAME (PP274951)	Armophorea	Tidal tub sediment, Black Point Trail, Narragansett, Rhode Island, USA	Méndez-Sánchez et al., 2024	Méndez-Sánchez et al., 2024
	Methanocorpusculum	PP250277	Metopus cf. paravestitus F26 (PP274957)	Armophorea	Brackish river sediment, Fresh River, Falmouth, Massachusetts, USA	Méndez-Sánchez et al., 2024	Méndez-Sánchez et al., 2024
	Methanocorpusculum	PP250282	Metopus cf. paravestitus FAMO1 (PP274958)	Armophorea	Brackish wetland sediment, Faro, Portugal	Méndez-Sánchez et al., 2024	Méndez-Sánchez et al., 2024
	Methanocorpusculum	PP250283	Metopus cf. paraes GOOSE2B (PP274960)	Armophorea	Brackish sediment, Goose Neck Cove, Newport, RI,, USA	Méndez-Sánchez et al., 2024	Méndez-Sánchez et al., 2024
	Methanocorpusculum	PP250278	Metopidae sp. 2 JUD82 (PP274965)	Armophorea	Saltmarh sediment - brackish wetland, Aguntang Brook, Judith Point Pond, Narragansett, RI, USA	Méndez-Sánchez et al., 2024	Méndez-Sánchez et al., 2024
	Methanocorpusculum	PP250233	Trimyema finlayi KLAN2BC (PP274967)	Plagiopylea	Freshwater stream sediment, Freshwater stream by a road, Klanocive, Czech Republic	Méndez-Sánchez et al., 2024	Méndez-Sánchez et al., 2024
	Methanocorpusculum	PP250281	Metopidae sp. 2 SALT15A (PP274983)	Armophorea	saltmarsh sediment, Salt Pond, Woods Hole, MA, USA	Méndez-Sánchez et al., 2024	Méndez-Sánchez et al., 2024
	Methanoregula	PP250183	Brachonella pulchra BOPAT (PP274952)	Armophorea	Freshwater pond sediment, Smíchousův pond, Bohemian Paradise area,, Czech Republic	Méndez-Sánchez et al., 2024	Méndez-Sánchez et al., 2024
	Methanoregula	PP250271	Urostomides pullus CKMOCBO (PP274954)	Armophorea	Temporary wetland sediment, Český Krumlov, Czech Republic	Méndez-Sánchez et al., 2024	Méndez-Sánchez et al., 2024
	Methanoregula	PP250210	Metopus gibbus DERMI (PP274955)	Armophorea	Freshwater river sediment, Demir Kapija, Vardar, North Macedonia	Méndez-Sánchez et al., 2024	Méndez-Sánchez et al., 2024
	Methanoregula	PP250176	Brachonella contorta GRANCA (PP274961)	Armophorea	Freshwater sediment, Gran Canaria, LOCALITY IS UNKNOWN, Spain	Méndez-Sánchez et al., 2024	Méndez-Sánchez et al., 2024
	Methanoregula	PP250187	Caenomorpha medusula GROSERDU (PP274963)	Armophorea	Freshwater pond sediment, Grosser Dutzendteich, Nuremberg, , Germany	Méndez-Sánchez et al., 2024	Méndez-Sánchez et al., 2024
	Methanoregula	PP250177	Brachonella contorta JACO (PP274964)	Armophorea	Freshwater pond sediment, Bijagual, Puntarenas Province, , Costa Rica	Méndez-Sánchez et al., 2024	Méndez-Sánchez et al., 2024
	Methanoregula	PP250247	Tropidoatractus levanderi KAENG (PP274966)	Armophorea	Freshwater sediment, Unknown, Unknown	Méndez-Sánchez et al., 2024	Méndez-Sánchez et al., 2024
	Methanoregula	PP250272	Urostomides pullus KLAN2BC (KY025572)	Armophorea	Freshwater stream sediment, Freshwater stream by a road, Klanocive, Czech Republic	Méndez-Sánchez et al., 2024	Bourland et al., 2017
	Methanoregula	PP250235	Tropidoatractus ariella KUCR13 (PP274968)	Armophorea	Freshwater pond sediment, Červená Řečice, Dolní rybník,, Czech Republic	Méndez-Sánchez et al., 2024	Méndez-Sánchez et al., 2024
	Methanoregula	PP250178	Brachonella contorta LEDY (PP274970)	Armophorea	Freshwater stream sediment, Lednice, Czech Republic	Méndez-Sánchez et al., 2024	Méndez-Sánchez et al., 2024
	Methanoregula	PP250263	Tropidoatractus sp. LERMA5 (PP274975)	Armophorea	Freshwater marsh sediment, Atarasquillo, Lerma, State of Mexico, Mexico	Méndez-Sánchez et al., 2024	Méndez-Sánchez et al., 2024
	Methanoregula	PP250249	Tropidoatractus levanderi LUKIFOREST (PP274977)	Armophorea	Freshwater sediment, Luki, Democratic Republic of the Congo	Méndez-Sánchez et al., 2024	Rotterová et al., 2018
	Methanoregula	PP250218	Metopus es MALKAL (PP274978)	Armophorea	Freshwater pond sediment, Kaly pond, Hostivice, Czech Republic	Méndez-Sánchez et al., 2024	Méndez-Sánchez et al., 2024
	Methanoregula	PP250251	Tropidoatractus levanderi MORETES (MG896713)	Armophorea	Freshwater pond sediment, Morretes, Brazil	Méndez-Sánchez et al., 2024	Rotterová et al., 2018
	Methanoregula	PP250279	Metopidae sp. 3 NARROWRIVER (PP274980)	Armophorea	Brackish river, Narrow River, Rhode Island,, USA	Méndez-Sánchez et al., 2024	Méndez-Sánchez et al., 2024
	Methanoregula	PP250245	Tropidoatractus ariella RAJ (MG896726)	Armophorea	Freshwater pond sediment, Český ráj, Czech Republic	Méndez-Sánchez et al., 2024	Rotterová et al., 2018
	Methanoregula	PP250257	Tropidoatractus levanderi RIOT (MG896728)	Armophorea	Freshwater pond sediment, Lago Frei Leandro, Jardim Botánico Rio de Janeiro,, Brazil	Méndez-Sánchez et al., 2024	Rotterová et al., 2018
	Methanoregula	PP250260	Tropidoatractus levanderi RIOZ (MG896702)	Armophorea	Freshwater pond sediment, Lago Frei Leandro, Jardim Botánico Rio de Janeiro,, Brazil	Méndez-Sánchez et al., 2024	Rotterová et al., 2018
	Methanoregula	PP250181	Brachonella contorta VELKAL (PP274985)	Armophorea	Freshwater pond sediment, Kaly pond, Hostivice, Czech Republic	Méndez-Sánchez et al., 2024	Méndez-Sánchez et al., 2024
	Methanoregula	PP250261	Tropidoatractus levanderi VERNON (PP274986)	Armophorea	Freshwater stream sediemtn, KwaZulu Natal, Vernon Crookes,, South Africa	Méndez-Sánchez et al., 2024	Méndez-Sánchez et al., 2024
Methanobacteriales	Methanobacterium	MF972900	Heterometopus strain CSS (MF959934)	Armophorea	sediment of a freshwater pond, Czech Republic	Beinart et al., 2018	Beinart et al., 2018
	Methanobacterium	M86386	Heterometopus palaeformis (M86385)	Armophorea	anoxic municipal landfill	Embley et al., 1992b	Embley et al., 1992b
	Methanobacterium	Z29436	Urostomides striatus (--)	Armophorea	200-1 aquarium in the laboratory	van Bruggen et al., 1984	--
	Methanobrevibacter	--	Nyctotherus ovalis (--)	Armophorea	hindgut of cockroaches, Dar es Salaam, Tanzania	Gijzen et al., 1991	--
	Methanobrevibacter	NIZT01000063	Nyctotherus ovalis NO# (--)	Armophorea	hindgut of Blaptica dubia cockroaches	Lind et al., 2018	--
	Methanobrevibacter	AB118591	Trimyema compressum (AB285526)	Plagiopylea	small-scale sewage treatment reactors, Japan	Shinzato et al., 2007	Shinzato et al., 2007
	--	AJ132646	Nyctotherus cordiformis (AJ006711)	Armophorea	hindgut of Rana ridibunda	van Hoek et al., 2000	van Hoek et al., 1998
	--	AJ238131	Nyctotherus cordiformis (AJ006712)	Armophorea	hindgut of Rana temporaria	van Hoek et al., 2000	van Hoek et al., 1998
	--	AJ132639	Nyctotherus ovalis (AJ009702)	Armophorea	hindgut of Blaberus sp. var. Nijmegen	van Hoek et al., 2000	van Hoek et al., 1999
	--	AJ132640	Nyctotherus ovalis (AJ009703)	Armophorea	hindgut of Blaberus sp. var. Düsseldorf	van Hoek et al., 2000	van Hoek et al., 1999
	--	AJ132641	Nyctotherus ovalis (AJ009701)	Armophorea	hindgut of Blaberus sp. var. Amsterdam	van Hoek et al., 2000	van Hoek et al., 1999
	--	AJ132642	Nyctotherus ovalis (AJ222678)	Armophorea	hindgut of Periplaneta americana var. Amsterdam	van Hoek et al., 2000	van Hoek et al., 1998
	--	AJ132643	Nyctotherus ovalis (AJ009700)	Armophorea	hindgut of Periplaneta americana var. Bayer	van Hoek et al., 2000	van Hoek et al., 1999
	--	AJ132644	Nyctotherus ovalis (AJ009704)	Armophorea	hindgut of Periplaneta americana var. Dar es Salaam	van Hoek et al., 2000	van Hoek et al., 1999
	--	AJ132645	Nyctotherus ovalis (AJ009705)	Armophorea	hindgut of Periplaneta americana var. Nijmegen	van Hoek et al., 2000	van Hoek et al., 1999
	--	AJ132647	Nyctotherus velox (AJ006713)	Armophorea	hindgut of julid millipede	van Hoek et al., 2000	van Hoek et al., 1998
	--	JF327423	geleiid karyorelictean ciliate (JF327426)	Karyorelictea	marine sediments from the Santa Barbara Basin, California, USA	Edgcomb et al., 2011	Edgcomb et al., 2011
	Methanobacterium	PP250287	Metopidae IAC sp. 1 ALOOA1 (PP274949)	Armophorea	Soil from swamp in rain forest, Alooa, Nias, Indonesia	Méndez-Sánchez et al., 2024	Méndez-Sánchez et al., 2024
	Methanobacterium	PP250211	Metopus es GDUKABAM (PP274959)	Armophorea	Freshwater pond sediment, Bhangan, Rajasthan, India	Méndez-Sánchez et al., 2024	Méndez-Sánchez et al., 2024
	Methanobacterium	PP250284	Metopidae IAC sp. 3 GRIDI (PP274962)	Armophorea	Vulcanic lake sediment, Maçaxı, Azerbaijan	Méndez-Sánchez et al., 2024	Méndez-Sánchez et al., 2024
	Methanobacterium	PP935533	Bothrostoma bimicronucleatum KUNRA (MZ054202)	Armophorea	Freshwater pond sediment, Kunrantický les, Prague,, Czech Republic	Méndez-Sánchez et al., 2024	Méndez-Sánchez et al., 2022
	Methanobacterium	PP250215	Metopus es KUNRAMET (PP274969)	Armophorea	Freshwater pond sediment, Kunrantický les, Prague,, Czech Republic	Méndez-Sánchez et al., 2024	Méndez-Sánchez et al., 2024
	Methanobacterium	PP250194	Castula specialis LEDY (PP274971)	Armophorea	Freshwater stream sediment, Lednice, Czech Republic	Méndez-Sánchez et al., 2024	Méndez-Sánchez et al., 2024
	Methanobacterium	PP250197	Heterometopus palaeformis LEDY (PP274972)	Armophorea	Freshwater stream sediment, Lednice, Czech Republic	Méndez-Sánchez et al., 2024	Méndez-Sánchez et al., 2024
	Methanobacterium	PP250172	Bothrostoma undulans LERM10C (PP274973)	Armophorea	Freshwater marsh sediment, Atarasquillo, Lerma, State of Mexico, Mexico	Méndez-Sánchez et al., 2024	Méndez-Sánchez et al., 2022
	Methanobacterium	PP250191	Castula sp. LERM10C (OP034704)	Armophorea	Freshwater marsh sediment, Atarasquillo, Lerma, State of Mexico, Mexico	Méndez-Sánchez et al., 2024	Feng et al. 2024
	Methanobacterium	PP250173	Bothrostoma undulans LERMA1 (MZ054197)	Armophorea	Freshwater marsh sediment, Atarasquillo, Lerma, State of Mexico, Mexico	Méndez-Sánchez et al., 2024	Méndez-Sánchez et al., 2022
	Methanobacterium	PP250285	Metopidae sp. 4 LERMA5 (PP274974)	Armophorea	Freshwater marsh sediment, Atarasquillo, Lerma, State of Mexico, Mexico	Méndez-Sánchez et al., 2024	Méndez-Sánchez et al., 2024
	Methanobacterium	PP250170	Bothrostoma nasutum LERMA7 (MZ054191)	Armophorea	Freshwater marsh sediment, Atarasquillo, Lerma, State of Mexico, Mexico	Méndez-Sánchez et al., 2024	Méndez-Sánchez et al., 2022
	Methanobacterium	PP250196	Castula specialis LERMETZ (OP034700)	Armophorea	Freshwater marsh sediment, Atarasquillo, Lerma, State of Mexico, Mexico	Méndez-Sánchez et al., 2024	Feng et al., 2024
	Methanobacterium	PP250190	Castula fusca LERMONSTR (OP034702)	Armophorea	Freshwater marsh sediment, Atarasquillo, Lerma, State of Mexico, Mexico	Méndez-Sánchez et al., 2024	Feng et al., 2024
	Methanobacterium	PP250171	Bothrostoma robustum LIBL (MZ054205)	Armophorea	Floodplain puddle sediment, Libický luh, Czech Republic	Méndez-Sánchez et al., 2024	Méndez-Sánchez et al. 2022
	Methanobacterium	PP250273	Urostomides striatus LIBL (PP274976)	Armophorea	Floodplain puddle sediment, Libický luh, Czech Republic	Méndez-Sánchez et al., 2024	Méndez-Sánchez et al., 2024
	Methanobacterium	PP250201	Heterometopus palaeformis MEJONA (PP274979)	Armophorea	Freshwater sediment, Unknown, Unknown	Méndez-Sánchez et al., 2024	Méndez-Sánchez et al., 2024
	Methanobacterium	PP250168	Bothrostoma kovalyovi PRAKBOT (MZ054193)	Armophorea	Pond, Sediment, Botanical Garden, Prague, Czech Republic	Méndez-Sánchez et al., 2024	Méndez-Sánchez et al., 2022
	Methanobacterium	PP935532	Metopidae sp. 4 QDUF (PP274981)	Armophorea	Brackish sediment, Baltic Sea, Germany	Méndez-Sánchez et al., 2024	Méndez-Sánchez et al., 2024
	Methanobacterium	PP250203	Heterometopus palaeformis RAJCA (PP274982)	Armophorea	Freshwater pond sediment, Rajča Vas, HR,, Croatia	Méndez-Sánchez et al., 2024	Méndez-Sánchez et al., 2024
	Methanobacterium	PP250265	Urostomides denarius SUSBARB (KY025575)	Armophorea	Freshwater pond sediment, Bako, Sarawak, Borneo,, Malaysa	Méndez-Sánchez et al., 2024	Bourland et al., 2017
	Methanobacterium	PP250220	Metopus es TRIANGLE (PP274984)	Armophorea	Freshwater pond sediment, Triangl, Czech Republic	Méndez-Sánchez et al., 2024	Méndez-Sánchez et al., 2024
	Methanobacterium	PP250230	Metopus es VYSLU2 (PP274987)	Armophorea	Freshwater pond sediment, Vysluni, Ústí nad Labem, Czech Republic	Méndez-Sánchez et al., 2024	Méndez-Sánchez et al., 2024
	Methanobacterium	OQ843028	Legendrea pespelicani VLKOV (OP985792)	Litostomatea	concrete-lined freshwater reservoir in the village of Vlkov	Pomahač et al., 2023	Pomahač et al., 2023
Methanotrichales	Methanothrix$	--	Metopus es (--)	Armophorea	upflow anaerobic sludge blanket reactor treating plant wastes, India	Narayanan et al. 2009	--
	Methanothrix	OQ843029	Legendrea loyezae MOKOTL (OP985793)	Litostomatea	permanent pond adjacent to the Vltava river in Prague	Pomahač et al., 2023	Pomahač et al., 2023
Methanosarcinales	Methanolobus	Z29439	Plagiopyla frontata (Z29440)	Plagiopylea	marine sediments	Embley et al., 1994	Embley et al., 1994
Note: Rotterová et al. (2020) reported that species of the class Parablepharismea hosted endosymbiotic methanogens, since autofluorescence was detected. However, no relevant classification or sequence information of the endosymbiotic methanogens was available. Hence, the class Parablepharismea is not included in Table S. Instead, it is regarded as the class that hosts endosymbiotic methanogens in…
References: Feng X, Méndez‐Sánchez D, Zhuang W, Li R, Pomahač O, Čepička I, Rotterová J, Hu X (2024) Morphology, morphogenesis, and molecular characterization of Castula specialis sp. nov. (Ciliophora, Armophorea, Metopida). J Euk Microbiol 71: e13014 Rotterová J, Bourland W, Čepička I (2018) Tropidoatractidae fam. nov., a deep branching lineage of Metopida (Armophorea, Ciliophora) found in diver…
